# Supplementary material for: The total gut mucosal and fecal bacterial load increases in successful treatment of inflammatory bowel disease with infliximab
Source: Microbiol Spectr. 2025 Jul 7;13(8):e01894-24. doi: 10.1128/spectrum.01894-24 (PMC12323318; doi:10.1128/spectrum.01894-24)
Supplement: Table S1 — Significant differences in bacterial taxonomies between responders and non-responders to IFX in non-inflamed ileum samples. [file spectrum.01894-24-s0008.xlsx]

## Sheet: Supplementary Table 1
		Supplementary Table S1. The significant differences in bacterial taxonomies between responders and non-responders to IFX in non-inflamed ileum samples. Negative FoldChange: more abundant in responders, positive FoldChange: more abundant in non-responders.
		Taxa	FoldChange	pFDR
		Actinobacteriota	-34.86	**
		Firmicutes	-5.5	*
		Actinobacteria	-34.67	**
		Bacilli	-12.27	*
		Clostridia	-4.94	*
		Negativicutes	-245.41	***
		Rhizobiales	53.19	***
		Burkholderiales	1.35	***
		Bacteroidaceae	-45.56	***
		Tannerellaceae	-2125.41	***
		Xanthobacteraceae	445.44	***
		Sutterellaceae	1.35	***
		Bacteroides	-45.56	***
		Parabacteroides	-2125.41	***
		Agathobacter	-9.03	**
		Coprococcus	-38.71	*
		Dorea	-33.64	***
		Lachnospiraceae NK4A136 group	-78.8	***
		Phascolarctobacterium	-149.37	*
		Bradyrhizobium	445.44	***
		Sutterella	-828.72	***
		***<0,001 **<0,01 *<0,05
