# Supplementary material for: The total gut mucosal and fecal bacterial load increases in successful treatment of inflammatory bowel disease with infliximab
Source: Microbiol Spectr. 2025 Jul 7;13(8):e01894-24. doi: 10.1128/spectrum.01894-24 (PMC12323318; doi:10.1128/spectrum.01894-24)
Supplement: Table S2 — Significant differences in bacterial taxonomies between responders and non-responders to IFX in non-inflamed colon samples. [file spectrum.01894-24-s0009.xlsx]

## Sheet: Supplementary Table 2
		Supplementary Table 2. The significant differences in bacterial taxonomies between responders and non-responders to IFX in non-inflamed colon samples. Negative FoldChange: more abundant in responders, positive FoldChange: more abundant in non-responders.
		Taxa	FoldChange	pFDR
		Actinobacteriota	-1.94	***
		Actinobacteria	-2	***
		Bifidobacteriales	-2.02	***
		Peptostreptococcales Tissierellales group	2.03	***
		Veillonellales Selenomonadales group	-2.41	***
		Bifidobacteriaceae	-2.02	***
		Peptostreptococcaceae	2.07	***
		Veillonellaceae	-2.41	***
		Xanthobacteraceae	-2.05	***
		Bifidobacterium	-2.02	***
		Agathobacter	-946.78	***
		Dorea	-7.49	***
		Fusicatenibacter	-1.49	***
		Lachnoclostridium	73.43	***
		Roseburia	-2.4	***
		Intestinibacter	13.02	***
		Bradyrhizobium	-1.85	***
		***<0,001
