# Supplementary material for: The total gut mucosal and fecal bacterial load increases in successful treatment of inflammatory bowel disease with infliximab
Source: Microbiol Spectr. 2025 Jul 7;13(8):e01894-24. doi: 10.1128/spectrum.01894-24 (PMC12323318; doi:10.1128/spectrum.01894-24)
Supplement: Table S3 — Significant differences in bacterial taxonomies between responders and non-responders to IFX in inflamed colon samples. [file spectrum.01894-24-s0010.xlsx]

## Sheet: Supplementary Table 3
		Supplementary Table S3. The significant differences in bacterial taxonomies between responders and non-responders to IFX in inflamed colon samples. Negative FoldChange: more abundant in responders, positive FoldChange: more abundant in non-responders.
		Taxa	FoldChange	pFDR
		Actinobacteriota	-1.81	***
		Actinobacteria	-1.79	***
		Gammaproteobacteria	-17.15	***
		Corynebacteriales	14.75	***
		Acidaminococcales	15.59	***
		Oscillospiraceae	24.46	***
		Acidaminococcaceae	15.59	***
		Pasteurellaceae	18.54	***
		Eubacterium eligens group	197.28	***
		Agathobacter	-65.42	***
		Dorea	3.92	***
		Phascolarctobacterium	4.55	***
		Veillonella	39.1	***
		Haemophilus	17.58	***
		***<0,001
